# Supplementary material for: An Efficient TetR/TetO-Integrated Packaging System for Fowl Adenovirus 4 Vector Carrying Toxic Transgene
Source: Methods Protoc. 2026 Jun 22;9(3):100. doi: 10.3390/mps9030100 (PMC13306192; doi:10.3390/mps9030100)
Supplement: Supplementary file 1 [file mps-09-00100-s001.zip]

Archive with 1 entries (1 files):
- mps-4327099-supplementary.pdf
